# Supplementary material for: Klotho as an Early Marker of Acute Kidney Injury Following Cardiac Surgery: A Systematic Review
Source: J Cardiovasc Dev Dis. 2024 Apr 28;11(5):135. doi: 10.3390/jcdd11050135 (PMC11122318; doi:10.3390/jcdd11050135)
Supplement: Supplementary file 1 [file jcdd-11-00135-s001.zip]

Archive with 1 entries (1 files):
- jcdd-2910103-supplementary.pdf
